# Supplementary material for: Topical Capsaicin in Poly(lactic-co-glycolic)acid (PLGA) Nanoparticles Decreases Acute Itch and Heat Pain
Source: Int J Mol Sci. 2022 May 9;23(9):5275. doi: 10.3390/ijms23095275 (PMC9101161; doi:10.3390/ijms23095275)
Supplement: Supplementary file 1 [file ijms-23-05275-s001.zip]

Archive with 1 entries (1 files):
- ijms-1690556-supplementary.pdf
